# Supplementary material for: Waxy is an important factor for grain fissure resistance and head rice yield as revealed by a genome-wide association study
Source: J Exp Bot. 2022 Sep 2;73(19):6942–54. doi: 10.1093/jxb/erac330 (PMC9629786; doi:10.1093/jxb/erac330)
Supplement: erac330_suppl_Supplementary_Table_S1 [file erac330_suppl_supplementary_table_s1.xlsx]

## Sheet: Rice varieties
Table S1. The 286 rice varieties used in this study
Variety	Subpopulation	Wx genotype (sequence-based)
Songzhan 1	Japonica	wx
Songzhan 8	Japonica	Wxᵇ
Songzhan 12	Japonica
Songzhan 15	Japonica	Wxᵇ
Songzhan 19	Japonica	Wxᵇ
Longxiangdao 4	Japonica	Wxᵇ
Longxiangdao 5	Japonica	Wxᵇ
Longxiangdao 16	Japonica	wx
Longxiangdao 24	Japonica	Wxᵇ
Longjing 30	Japonica	Wxᵇ
Longjing 36	Japonica	Wxᵇ
Longjing 39	Japonica	Wxᵇ
Suijing 3	Japonica	Wxᵇ
Mudanjiang 29	Japonica	Wxᵇ
Mudanjiang 31	Japonica	Wxᵇ
Shanxing 71	Japonica	Wxᵇ
Kennuo 2	Japonica	wx
Kendao 9	Japonica	Wxᵇ
Dongnong 416	Japonica	Wxᵇ
Dongnong 419	Japonica
Longdao 2	Japonica	Wxᵇ
Changbai 21	Japonica	Wxᵇ
Wuyoua	Japonica	Wxᵇ
Yanfeng 447	Japonica	Wxᵇ
Shenjing 18	Japonica	Wxᵇ
Zhongkexiang 1	Japonica	Wxᵇ
Liaojing 5	Japonica	Wxᵇ
Jijing 88	Japonica	Wxᵇ
Liaoxing 13	Japonica	Wxᵇ
Liaoxing 15	Japonica	Wxᵇ
Liaoxing 17	Japonica	Wxᵇ
Liaoyan 16	Japonica	Wxᵇ
Yanjing 199	Japonica	Wxᵇ
Yanjing 377	Japonica	Wxᵇ
Xinliaojing 9	Japonica	Wxᵇ
Shendao 18	Japonica	Wxᵇ
016	Japonica	Wxᵇ
6014-3	Japonica	Wxᵇ
9806-3	Japonica	Wxᵇ
Qianzhonglang 2	Japonica	Wxᵇ
Nongda 09-401	Japonica	Wxᵇ
Nongda 808	Japonica	Wxᵇ
Shennongxin 265	Japonica	Wxᵇ
Shennong y2010	Japonica	Wxᵇ
Yanzhidao-2	Japonica	Wxⁱⁿ
Yanzhidao-3	Japonica
Zhonghuayipinxiang	Japonica	Wxᵇ
Funingzipi	Japonica	Wxᵃ
Gaoyangdiandao	Japonica	Wxᵇ
Yelicanghua	Japonica	Wxⁱⁿ
Xingguo	Japonica	Wxⁱⁿ
Laoguangtou 83	Japonica
Baimaodao	Japonica
Muxiqiu	Japonica
Laohuzhong	Japonica	Wxᵇ
Youmangzaojing	Japonica	wx
Baigedao	Japonica	Wxⁱⁿ
Cunsanli	Indica	wx
Tieganwu	Japonica	Wxᵇ
Qiuqianbai	Indica	Wxᵃ
Leihuozhan	Indica	Wxᵃ
Jiefangxian	Indica	Wxᵃ
Sanbaili	Indica
Taishannuo	Indica	wx
Aihechi	Indica	Wxᵃ
Minbeiwanxian	Indica
Esiniu	Indica	Wxᵃ
Nanxiongzaoyou	Indica	Wxᵃ
Baikehualuo	Indica	Wxᵃ
Heidu 4	Indica
Chikenuo	Japonica	wx
Hengxianliangchun	Indica	Wxᵃ
Liuyezhan	Indica	Wxᵃ
Yienchangtan	Indica	Wxᵃ
Bawangbian 1	Indica	Wxᵃ
Xugunuo	Indica	Wxᵃ
Hongqi 5	Japonica	wx
Wanlixian	Indica	Wxᵃ
Xibaizhan	Japonica	Wxᵃ
Mamagu	Indica	Wxᵃ
Nantiangangjiu	Japonica	wx
Meihuanuo	Indica	Wxᵃ
Zhongnong 4	Indica	Wxᵃ
Haomake K	Japonica	wx
Sanqishi	Japonica
Zimi	Indica
Qingke	Indica	Wxᵃ
Wuzidui	Japonica	Wxᵇ
Laozaogu	Indica	Wxᵃ
Haobayong 1	Japonica	Wxᵇ
Gongju 73	Indica	Wxᵃ
Qitougu	Indica	Wxᵃ
Huangpinuo	Japonica	Wxⁱⁿ
Mowanggunei	Indica	Wxᵃ
Nangaogu	Indica
Jinzhinuo	Indica	wx
Fanhaopi	Indica	Wxᵃ
Piwusheng	Indica
Ximaxian	Indica	Wxᵃ
Wujuhonggu	Indica	Wxᵃ
Beizinuo	Indica	Wxᵃ
Zegu	Indica	Wxᵃ
Hongkezhenuo	Japonica	wx
Xiaobaimi	Indica	Wxᵃ
Laohongdao	Japonica	wx
Putaohuang	Japonica	Wxⁱⁿ
Taidongludao	Japonica	Wxⁱⁿ
Taizhong 65	Japonica	Wxᵇ
Taizhongzailai 1	Indica	Wxᵃ
Menjiading 2	Indica	Wxᵃ
Jinnante B	Indica	Wxᵃ
Zhuzhen B	Indica	Wxᵃ
Annongwanjing B	Japonica	Wxᵇ
Zaoshunonghu 6	Indica	Wxᵃ
Qingsiai 16B	Indica	Wxᵇ
Zhenshan 97B	Indica	Wxᵃ
Xiangai B	Indica	Wxᵃ
Jiangnongzao 1	Indica	Wxᵃ
Jinghu B	Japonica	Wxᵇ
Liming B	Japonica	Wxᵇ
Dianrui 409B	Indica	Wxᵇ
Baoxie 123B	Indica	Wxᵇ
80B	Indica	Wxᵇ
Baoxie-7B	Indica	Wxⁱⁿ
G Zhenxian 97B	Indica	Wxᵃ
88B	Indica	wx
Gu 154	Indica	Wxᵇ
Pei C122	Japonica	Wxⁱⁿ
Jing 7623	Japonica	Wxᵇ
Ninghui 21	Japonica	Wxᵇ
76-1	Japonica	Wxᵇ
Teqingxuanhui	Indica	Wxᵇ
Xianghui 91269	Indica	Wxᵇ
JWR 221	Indica	Wxᵇ
Erjiunan 1	Indica	Wxᵃ
Aimakang	Indica	Wxᵃ
Lixinjing	Japonica	wx
Guichao 2	Indica	Wxᵃ
Xiangaizao 10	Indica
Xiushui 115	Japonica	Wxᵇ
Yangdao 2	Indica	Wxᵃ
Huke 3	Indica	Wxᵃ
Jindao 1	Japonica	Wxᵇ
Liaojing 287	Japonica	Wxᵇ
Huangsiguizhan	Indica	Wxᵃ
Jinyou 1	Indica	Wxᵃ
Jing 87-304	Japonica	Wxᵇ
Zhenxian 232	Indica
Dangyu 5	Indica
Zhengdao 5	Japonica	Wxᵇ
Weiguo	Japonica	Wxᵇ
Kendao 16	Japonica	Wxᵇ
Longjiao 04-1963	Japonica	Wxᵇ
Longjing 24	Japonica	Wxᵇ
Longsheng 04042	Japonica	wx
Song 820	Japonica	Wxᵇ
Tk 57	Japonica	Wxᵇ
Tk 58	Japonica	Wxᵇ
Tk 77	Japonica	Wxᵇ
Hongnuomi	Japonica	Wxᵇ
Chudao 1	Japonica	Wxᵇ
Xiujing 3	Japonica	wx
Yunjing 41	Japonica	Wxᵇ
Mengsonggu	Indica	wx
Songjing 3	Japonica	Wxᵇ
Shiyuenuo	Indica
Manpixianghongnuomi	Indica	wx
Boxuan 1	Indica	Wxᵃ
Haogaodou	Indica	Wxᵃ
Nanwenqieba	Indica	Wxᵃ
Bosange	Indica	Wxᵃ
Denjian	Japonica	Wxⁱⁿ
Jieba	Japonica	Wxⁱⁿ
Bendiludao	Japonica	Wxⁱⁿ
Fagunuo	Indica
Xianggu	Indica	wx
Nuogu	Indica	wx
Oniaoguo	Indica	wx
Baxiludao	Japonica	Wxⁱⁿ
Guzai	Indica	Wxᵃ
Yirongnuan	Japonica	Wxⁱⁿ
Lengshuidao	Indica	Wxᵃ
Bendiruangu	Indica	Wxᵇ
Xiaohuanggu	Indica	Wxᵇ
Zaohuagumi	Indica	Wxᵃ
Daheigu	Indica	Wxᵃ
Xihonggu	Indica
Changmaogu	Indica	Wxᵃ
Dinggen	Indica	Wxᵃ
Xiaoheigu	Indica	Wxᵃ
Hexi 25	Japonica
Daligu	Indica	Wxᵃ
Hongguyangjie	Indica
Zulugu	Indica	Wxᵃ
Dahongjiaogu	Indica	Wxᵃ
Mazhagu	Indica	Wxᵃ
Hongjiaogu	Indica	Wxᵃ
Zhuhongzhan	Indica	Wxᵃ
Mianmusikan	Indica	Wxᵇ
Mengxinggu	Indica	wx
Yundao 1	Japonica	Wxᵇ
Dianjingyou 1	Japonica	Wxᵇ
Haobi	Japonica	Wxⁱⁿ
Fuyu 33	Japonica	Wxᵇ
Xie B	Indica	Wxᵃ
Yuetai B	Indica	Wxᵃ
Guangkang 13B	Indica	Wxᵃ
V20B	Indica	Wxᵃ
Fei B	Indica	Wxᵃ
Wujin 5B	Indica	Wxᵃ
Efeng B	Indica	Wxᵇ
You IB	Indica	Wxᵃ
9311B	Indica	Wxᵇ
Luzhouzao B	Indica	Wxᵇ
Chuangu B	Indica	Wxᵃ
Digu	Indica	Wxᵃ
K22B	Indica	Wxᵃ
Q15B	Indica	Wxᵃ
D702B	Indica	Wxᵃ
Gang 16B	Indica	Wxᵃ
Suifeng B	Indica	Wxᵇ
Shen 95A	Indica
903B	Indica	Wxᵃ
239B	Indica	Wxᵇ
Shen 08S	Japonica
Minghui 78	Indica	Wxᵇ
Longke 638S	Indica
Mianhui 3724	Indica	Wxᵇ
Luhui 602	Indica	Wxᵇ
R153	Indica	Wxᵇ
R902	Indica	Wxᵇ
R507	Indica	Wxᵃ
T136	Japonica	Wxᵇ
R332	Indica	Wxᵇ
R542	Indica	Wxᵇ
R609	Indica	Wxᵇ
R1310	Indica	Wxᵇ
R6547	Indica	Wxᵇ
98J65	Indica	Wxᵃ
Kang 559	Indica	Wxᵇ
Yanhui 469	Indica	Wxᵇ
Zhongjiang R728	Indica	Wxᵇ
Zhongjiang 6280	Indica	Wxᵃ
R8006	Indica	Wxᵇ
Yahuahui 1431	Indica	Wxᵇ
Jinhui 21	Indica
Zhong 413	Indica	Wxᵃ
Mianhui 146	Indica	Wxᵇ
Yangdao 3	Indica	Wxᵃ
Yunhui 72	Indica	Wxᵃ
RY 1	Indica	Wxᵇ
Bing 414	Indica	Wxᵇ
R9368	Indica	Wxᵇ
R900	Indica	Wxᵇ
R938	Indica	Wxᵇ
Zhongjiang D208	Indica
Peiliangyouci 4	Indica	Wxᵃ
Shengyuan R108	Indica	Wxᵇ
Xianghui 1	Indica	Wxᵇ
Wuronghexian	Indica	Wxᵇ
Gumei 4	Indica	Wxᵇ
Cbb23	Indica	Wxᵃ
Wushansimiao	Indica	Wxᵇ
Jiafuzhan	Indica	Wxᵃ
Sanhuangzhan 2	Indica	Wxᵃ
Guangchao 123	Indica	Wxᵇ
Yuejingsimiao 2	Indica	Wxᵇ
Yuekang 1121	Indica	Wxᵇ
Xin 1122	Indica	Wxᵇ
Damisui	Japonica	Wxᵇ
Taixiangjing	Indica
Ningbojinghui	Indica	Wxᵇ
N333 Ningbohuifuxi	Indica	Wxᵇ
Wushansimiao	Indica	Wxᵇ
Zhonghan 221	Indica	Wxᵃ
Zhonghan 211	Indica	Wxᵇ
Miyang 46	Indica	Wxᵇ
Jaya (Jieya)	Indica
Bala	Indica	Wxᵃ
IR661Xuan	Indica	Wxᵃ
IR24	Indica	Wxᵇ
Fenghuazhan	Indica	Wxᵇ
IRBB61	Indica	Wxᵇ
Huanghuazhan	Indica	Wxᵇ
Guanghui 998	Indica	Wxᵇ
Miyang 23	Indica	Wxᵇ
Wx genotypes are not available for 28 varieties because Wx sequences were missing from their whole-genome resequencing data.
